# Supplementary material for: Feasibility study on the use of “Qi-tonifying medicine compound” as an anti-fatigue functional food ingredient based on network pharmacology and molecular docking
Source: Front Nutr. 2023 May 5;10:1131972. doi: 10.3389/fnut.2023.1131972 (PMC10196032; doi:10.3389/fnut.2023.1131972)
Supplement: Supplementary file 1 [file Table_1.XLSX]

## Sheet: Sheet1
Table S1. Active compounds of EUOB, EUOF, PN and SA.
NO.	Mol ID	Molecule Name	OB	DL	Source	NO.	Mol ID	Molecule Name	OB	DL	Source
1	MOL000098	Quercetin	46.43	0.28	EUOB、EUOF、PN、SA	35	MOL009015	(-)-Tabernemontanine	58.67	0.61	EUOB
2	MOL000359	Beta-sitosterol	36.91	0.75	EUOB、EUOF、PN、SA	36	MOL009027	Cyclopamine	55.42	0.82	EUOB
3	MOL000422	Kaempferol	41.88	0.24	EUOB、EUOF、PN、SA	37	MOL009029	Dehydrodiconiferyl alcohol 4,gamma'-di-O-beta-D-glucopyanoside_qt	51.44	0.4	EUOB
4	MOL002665	Ferulic Acid	40.43	0.06	EUOB、EUOF、PN、SA	38	MOL009030	Dehydrodieugenol	30.1	0.24	EUOB
5	MOL002773	Beta-carotene	37.18	0.58	EUOB、PN、SA	39	MOL009031	Cinchonan-9-al, 6'-methoxy-, (9R)-	68.22	0.4	EUOB
6	MOL003871	Chlorogenic acid	13.61	0.31	EUOB、EUOF、SA	40	MOL009038	GBGB	45.58	0.83	EUOB
7	MOL000415	Rutin	3.2	0.68	EUOB、EUOF、SA	41	MOL009042	Helenalin	77.01	0.19	EUOB
8	MOL000223	Caffeic acid	25.76	0.05	EUOB、EUOF、SA	42	MOL009047	(+)-Eudesmin	33.29	0.62	EUOB
9	MOL005922	Acanthoside B	43.35	0.77	EUOB、EUOF	43	MOL009053	4-[(2S,3R)-5-[(E)-3-hydroxyprop-1-enyl]-7-methoxy-3-methylol-2,3-dihydrobenzofuran-2-yl]-2-methoxy-phenol	50.76	0.39	EUOB
10	MOL004557	Geniposide	14.64	0.44	EUOB、EUOF	44	MOL009055	Hirsutin_qt	49.81	0.37	EUOB
11	MOL001668	Geniposidic acid	19.59	0.41	EUOB、EUOF	45	MOL009057	Liriodendrin_qt	53.14	0.8	EUOB
12	MOL002813	Aucubin	35.56	0.33	EUOB、EUOF	46	MOL009756	Liriodendrin	5.19	0.29	EUOB
13	MOL006505	Epicatechin	28.93	0.24	EUOB、EUOF	47	MOL000492	Catechin	54.83	0.24	EUOB
14	MOL001664	Deacetylasperulosidic acid	3.42	0.45	EUOB、EUOF	48	MOL010203	Galactose	10.22	0.55	PN
15	MOL004328	Naringenin	59.29	0.21	EUOB、EUOF	49	MOL005344	Ginsenoside Rh2	36.32	0.56	PN
16	MOL011468	Pinoresinol diglucoside	14.93	0.34	EUOB、EUOF	50	MOL007475	Ginsenoside F2	36.43	0.25	PN
17	MOL002295	Cinnamic acid	19.68	0.03	EUOB、SA	51	MOL007476	Ginsenoside Rb1	6.29	0.04	PN
18	MOL000089	Catechol	17.83	0.24	EUOB、SA	52	MOL007478	Ginsenoside Rb3	7.84	0.04	PN
19	MOL000263	Oleanolic acid	29.02	0.76	PN、SA	53	MOL007479	Ginsenoside Rc	8.13	0.04	PN
20	MOL002045	Stigmasterol	43.41	0.76	PN、SA	54	MOL007481	Ginsenoside Rf	15.33	0.24	PN
21	MOL002581	Curcumin	4.37	0.41	PN、SA	55	MOL007483	Ginsenoside Rg3	5.95	0.04	PN
22	MOL000347	Syringin	14.64	0.32	EUOB、SA	56	MOL005333	Ginsenoside Rb2	6.02	0.04	PN
23	MOL002058	40957-99-1	57.2	0.62	EUOB	57	MOL005338	Ginsenoside Re	4.27	0.12	PN
24	MOL000211	Mairin	55.38	0.78	EUOB	58	MOL005341	Ginsenoside Rg1	10.04	0.28	PN
25	MOL008240	(E)-3-[4-[(1R,2R)-2-hydroxy-2-(4-hydroxy-3-methoxy-phenyl)-1-methylol-ethoxy]-3-methoxy-phenyl]acrolein	56.32	0.36	EUOB	59	MOL012297	Puerarin	24.03	0.69	PN
26	MOL011604	Syringetin	36.82	0.37	EUOB	60	MOL006838	Anthocyanins	55.35	0.11	PN
27	MOL004367	Olivil	62.23	0.41	EUOB	61	MOL001494	Mandenol	42	0.19	PN
28	MOL000443	Erythraline	49.18	0.55	EUOB	62	MOL001792	DFV	32.76	0.18	PN
29	MOL006709	AIDS214634	92.43	0.55	EUOB	63	MOL002879	Diop	43.59	0.39	PN
30	MOL007059	3-beta-Hydroxymethyllenetanshiquinone	32.16	0.41	EUOB	64	MOL000991	Cinnamyl dldehyd	31.99	0.02	SA
31	MOL000073	Ent-Epicatechin	48.96	0.24	EUOB	65	MOL013219	Strictosamide_qt	76.3	0.76	SA
32	MOL007563	Yangambin	57.53	0.81	EUOB	66	MOL001749	ZINC03860434	43.59	0.35	SA
33	MOL009007	Eucommin A	30.51	0.85	EUOB	67	MOL000254	Eugenol	56.24	0.04	SA
34	MOL009009	(+)-medioresinol	87.19	0.62	EUOB
