# Supplementary material for: Feasibility study on the use of “Qi-tonifying medicine compound” as an anti-fatigue functional food ingredient based on network pharmacology and molecular docking
Source: Front Nutr. 2023 May 5;10:1131972. doi: 10.3389/fnut.2023.1131972 (PMC10196032; doi:10.3389/fnut.2023.1131972)
Supplement: Supplementary file 2 [file Table_2.XLSX]

## Sheet: AKT1
MOL000098 (quercetin) -- AKT1(4gv1)
Vina score	Center			Size
	x	y	z	x	y	z
-8.1	-21	7	12	21	21	21
-8.1	-19	-2	14	21	21	21
-7.5	-37	-8	31	21	21	21
-7.1	-21	-11	-4	21	21	21
-5.4	-9	-5	4	21	21	21
MOL000422 (kaempferol) -- AKT1(4gv1)
Vina score	Center			Size
	x	y	z	x	y	z
-7.6	-19	-2	14	21	21	21
-7.6	-21	7	12	21	21	21
-7.6	-37	-8	31	21	21	21
-6.7	-21	-11	-4	21	21	21
-5.3	-9	-5	4	21	21	21
MOL001792 (DFV)--AKTI(4gv1)
Vina score	Center			Size
	x	y	z	x	y	z
-7.9	-21	7	12	21	21	21
-7.9	-19	-2	14	21	21	21
-7.2	-37	-8	31	21	21	21
-6.5	-21	-11	-4	21	21	21
-5.2	-9	-5	4	21	21	21
MOL004328 (naringenin)--AKTI(4gv1)
Vina score	Center			Size
	x	y	z	x	y	z
-8	-21	7	12	21	21	21
-8	-19	-2	14	21	21	21
-7.6	-37	-8	31	21	21	21
-6.7	-21	-11	-4	21	21	21
-5.1	-9	-5	4	21	21	21
MOL009015 ((-)-Tabernemontanine)--AKTI(4gv1)
Vina score	Center			Size
	x	y	z	x	y	z
-8.1	-19	-2	14	21	21	21
-7.3	-21	7	12	21	21	21
-7.1	-21	-11	-4	21	21	21
-6.5	-37	-8	31	21	21	21
-5	-9	-5	4	21	21	21
MOL009029 (dehydrodiconiferyl alcohol 4, gamma'-di-O-Beta-D-glucopyanoside_qt)--AKTI(4gv1)
Vina score	Center			Size
	x	y	z	x	y	z
-7.4	-19	-2	14	23	23	23
-7.4	-21	7	12	23	23	23
-7	-21	-11	-4	23	23	23
-6.2	-37	-8	31	23	23	23
-5.1	-9	-5	4	23	23	23
MOL009031 ((9R) Cinchonan-9-al, 6'-methoxy-, (9R)-) --AKTI(4gv1)
Vina score	Center			Size
	x	y	z	x	y	z
-7.8	-21	7	12	21	21	21
-7.8	-19	-2	14	21	21	21
-6.2	-21	-11	-4	21	21	21
-6.2	-37	-8	31	21	21	21
-4.4	-9	-5	4	21	21	21
MOL011604 (syringetin)--AKTI(4gv1)
Vina score	Center			Size
	x	y	z	x	y	z
-8.3	-21	7	12	22	22	22
-8.3	-19	-2	14	22	22	22
-7.1	-37	-8	31	22	22	22
-6.8	-21	-11	-4	22	22	22
-5.5	-9	-5	4	22	22	22

## Sheet: IL6
MOL000098 (quercetin) -- IL6（4ni9）
Vina score	Center			Size
	x	y	z	x	y	z
-7.8	17	20	-1	21	21	21
-7.4	14	35	10	29	21	21
-7.1	25	32	24	21	21	21
-6	3	56	18	21	21	21
-5.9	-9	31	7	21	21	21
MOL000422 (kaempferol) -- IL6（4ni9）
Vina score	Center			Size
	x	y	z	x	y	z
-7.7	17	20	-1	21	21	21
-7.4	14	35	10	29	21	21
-7.2	25	32	24	21	21	21
-6	3	56	18	21	21	21
-5.6	-9	31	7	21	21	21
MOL001792 (DFV) -- IL6（4ni9）
Vina score	Center			Size
	x	y	z	x	y	z
-7.5	17	20	-1	21	21	21
-7.2	25	32	24	21	21	21
-6.6	3	56	18	21	21	21
-6.5	14	35	10	29	21	21
-5.9	-9	31	7	21	21	21
MOL004328 (naringenin) -- IL6（4ni9）
Vina score	Center			Size
	x	y	z	x	y	z
-7.9	17	20	-1	21	21	21
-7.3	25	32	24	21	21	21
-6.9	14	35	10	29	21	21
-6.5	3	56	18	21	21	21
-5.7	-9	31	7	21	21	21
MOL009015 ((-)-Tabernemontanine) -- IL6（4ni9）
Vina score	Center			Size
	x	y	z	x	y	z
-7.7	14	35	10	29	21	21
-7.5	25	32	24	21	21	21
-7.2	17	20	-1	21	21	21
-6.4	-9	31	7	21	21	21
-6.2	3	56	18	21	21	21
MOL009029 (dehydrodiconiferyl alcohol 4, gamma'-di-O-Beta-D-glucopyanoside_qt)- -- IL6（4ni9）
Vina score	Center			Size
	x	y	z	x	y	z
-7.1	14	35	10	29	23	23
-6.9	25	32	24	23	23	23
-6.7	17	20	-1	23	23	23
-5.8	3	56	18	23	23	23
-5.6	-9	31	7	23	23	23
MOL009031 ((9R) Cinchonan-9-al, 6'-methoxy-, (9R)-) -- IL6（4ni9）
Vina score	Center			Size
	x	y	z	x	y	z
-7.2	14	35	10	29	21	21
-6.6	17	20	-1	21	21	21
-6.6	25	32	24	21	21	21
-6	-9	31	7	21	21	21
-5.7	3	56	18	21	21	21
MOL011604 (syringetin) -- IL6（4ni9）
Vina score	Center			Size
	x	y	z	x	y	z
-7.4	25	32	24	22	22	22
-7	14	35	10	29	22	22
-6.8	17	20	-1	22	22	22
-5.8	3	56	18	22	22	22
-5.6	-9	31	7	22	22	22

## Sheet: INS
MOL000098 (quercetin)-- INS（5mt9）
Vina score	Center			Size
	x	y	z	x	y	z
-9.4	-4	-48	18	35	35	30
-8.8	-37	-25	32	35	35	35
-7.3	-6	-7	24	21	21	21
-7.2	-17	-33	29	21	21	21
-6.9	-1	-24	5	21	21	21
MOL000422 (kaempferol) -- INS（5mt9）
Vina score	Center			Size
	x	y	z	x	y	z
-9.1	-37	-25	32	35	35	35
-8.4	-4	-48	18	35	35	30
-7.1	-6	-7	24	21	21	21
-7.1	-17	-33	29	21	21	21
-6.6	-1	-24	5	21	21	21
MOL001792 (DFV) -- INS（5mt9）
Vina score	Center			Size
	x	y	z	x	y	z
-8.9	-37	-25	32	35	35	35
-8.8	-4	-48	18	35	35	30
-7.1	-17	-33	29	21	21	21
-6.8	-6	-7	24	21	21	21
-6.6	-1	-24	5	21	21	21
MOL004328 (naringenin) -- INS（5mt9）
Vina score	Center			Size
	x	y	z	x	y	z
-9.2	-37	-25	32	35	35	35
-8.9	-4	-48	18	35	35	30
-7.1	-17	-33	29	21	21	21
-6.7	-1	-24	5	21	21	21
-6.7	-6	-7	24	21	21	21
MOL009015 ((-)-Tabernemontanine) -- INS（5mt9）
Vina score	Center			Size
	x	y	z	x	y	z
-8.3	-4	-48	18	35	35	30
-7.3	-17	-33	29	21	21	21
-6.8	-37	-25	32	35	35	35
-6.3	-6	-7	24	21	21	21
-5.7	-1	-24	5	21	21	21
MOL009029 (dehydrodiconiferyl alcohol 4, gamma'-di-O-Beta-D-glucopyanoside_qt)- -- INS（5mt9）
Vina score	Center			Size
	x	y	z	x	y	z
-8.1	-4	-48	18	35	35	30
-6.7	-6	-7	24	23	23	23
-6.7	-17	-33	29	23	23	23
-6.5	-37	-25	32	35	35	35
-5.8	-1	-24	5	23	23	23
MOL009031 ((9R) Cinchonan-9-al, 6'-methoxy-, (9R)-) -- INS（5mt9）
Vina score	Center			Size
	x	y	z	x	y	z
-8.6	-4	-48	18	35	35	30
-7.7	-37	-25	32	35	35	35
-6.5	-1	-24	5	21	21	21
-6.3	-17	-33	29	21	21	21
-6	-6	-7	24	21	21	21
MOL011604 (syringetin) -- INS（5mt9）
Vina score	Center			Size
	x	y	z	x	y	z
-8.7	-4	-48	18	35	35	30
-7.1	-17	-33	29	22	22	22
-6.6	-6	-7	24	22	22	22
-6.4	-37	-25	32	35	35	35
-5.6	-1	-24	5	22	22	22

## Sheet: EGFR
MOL000098 (quercetin) -- EGFR（3poz）
Vina score	Center			Size
	x	y	z	x	y	z
-8.5	17	33	19	21	21	33
-6.9	28	29	8	21	21	21
-6.9	21	26	-2	21	21	21
-6.5	6	27	11	21	21	21
-6.5	9	22	32	21	21	21
MOL000422 (kaempferol) -- EGFR（3poz）
Vina score	Center			Size
	x	y	z	x	y	z
-8.3	17	33	19	21	21	33
-7.3	28	29	8	21	21	21
-6.6	9	22	32	21	21	21
-6.4	6	27	11	21	21	21
-6.4	21	26	-2	21	21	21
MOL001792 (DFV) -- EGFR（3poz）
Vina score	Center			Size
	x	y	z	x	y	z
-8.4	17	33	19	21	21	33
-6.8	28	29	8	21	21	21
-6.5	9	22	32	21	21	21
-6.2	6	27	11	21	21	21
-6	21	26	-2	21	21	21
MOL004328 (naringenin) -- EGFR（3poz）
Vina score	Center			Size
	x	y	z	x	y	z
-8.4	17	33	19	21	21	33
-6.9	28	29	8	21	21	21
-6.9	9	22	32	21	21	21
-6.5	6	27	11	21	21	21
-6.2	21	26	-2	21	21	21
MOL009015 ((-)-Tabernemontanine)-- EGFR（3poz）
Vina score	Center			Size
	x	y	z	x	y	z
-8.1	17	33	19	21	21	33
-7.8	28	29	8	21	21	21
-6.3	6	27	11	21	21	21
-6.1	21	26	-2	21	21	21
-5.9	9	22	32	21	21	21
MOL009029 (dehydrodiconiferyl alcohol 4, gamma'-di-O-Beta-D-glucopyanoside_qt)--- EGFR（3poz）
Vina score	Center			Size
	x	y	z	x	y	z
-7.7	17	33	19	23	23	33
-7.3	28	29	8	23	23	23
-6.2	21	26	-2	23	23	23
-6	9	22	32	23	23	23
-5.7	6	27	11	23	23	23
MOL009031 ((9R) Cinchonan-9-al, 6'-methoxy-, (9R)-) -- EGFR（3poz）
Vina score	Center			Size
	x	y	z	x	y	z
-7.9	17	33	19	21	21	33
-7.1	6	27	11	21	21	21
-6.8	28	29	8	21	21	21
-6	21	26	-2	21	21	21
-6	9	22	32	21	21	21
MOL011604 (syringetin)-- EGFR（3poz）
Vina score	Center			Size
	x	y	z	x	y	z
-8.4	17	33	19	22	22	33
-7.2	21	26	-2	22	22	22
-6.6	28	29	8	22	22	22
-6.5	6	27	11	22	22	22
-5.8	9	22	32	22	22	22

## Sheet: VEGFA
MOL000098 (quercetin) -- VEGFA（5o4e）
Vina score	Center			Size
	x	y	z	x	y	z
-7.2	158	8	145	21	21	21
-6.9	163	2	129	28	21	21
-6.4	185	16	173	21	21	21
-6.3	143	-6	122	21	21	21
-5.9	211	2	202	21	21	21
MOL000422 (kaempferol) -- VEGFA（5o4e）
Vina score	Center			Size
	x	y	z	x	y	z
-6.8	163	2	129	28	21	21
-6.8	158	8	145	21	21	21
-6.1	185	16	173	21	21	21
-6	143	-6	122	21	21	21
-5.4	211	2	202	21	21	21
MOL001792 (DFV) -- VEGFA（5o4e）
Vina score	Center			Size
	x	y	z	x	y	z
-7	158	8	145	21	21	21
-6.9	163	2	129	28	21	21
-6.4	143	-6	122	21	21	21
-5.9	211	2	202	21	21	21
-5.8	185	16	173	21	21	21
MOL004328 (naringenin) -- VEGFA（5o4e）
Vina score	Center			Size
	x	y	z	x	y	z
-7.1	163	2	129	28	21	21
-6.9	158	8	145	21	21	21
-6.9	143	-6	122	21	21	21
-6	185	16	173	21	21	21
-5.8	211	2	202	21	21	21
MOL009015 ((-)-Tabernemontanine) -- VEGFA（5o4e）
Vina score	Center			Size
	x	y	z	x	y	z
-7.2	163	2	129	28	21	21
-6.9	158	8	145	21	21	21
-6.8	185	16	173	21	21	21
-5.8	143	-6	122	21	21	21
-5.4	211	2	202	21	21	21
MOL009029 (dehydrodiconiferyl alcohol 4, gamma'-di-O-Beta-D-glucopyanoside_qt)- -- VEGFA（5o4e）
Vina score	Center			Size
	x	y	z	x	y	z
-6.8	163	2	129	23	23	23
-6.8	158	8	145	23	23	23
-6	185	16	173	23	23	23
-5.7	211	2	202	23	23	23
-5.7	143	-6	122	23	23	23
MOL009031 ((9R) Cinchonan-9-al, 6'-methoxy-, (9R)-) -- VEGFA（5o4e）
Vina score	Center			Size
	x	y	z	x	y	z
-6.8	158	8	145	21	21	21
-6.2	163	2	129	28	21	21
-5.9	185	16	173	21	21	21
-5.6	211	2	202	21	21	21
-5.4	143	-6	122	21	21	21
MOL011604 (syringetin) -- VEGFA（5o4e）
Vina	Center			Size
score	x	y	z	x	y	z
-7.1	158	8	145	22	22	22
-6.6	185	16	173	22	22	22
-6.4	163	2	129	28	22	22
-6.2	143	-6	122	22	22	22
-5.8	211	2	202	22	22	22

## Sheet: CTNNB1
MOL000098 (quercetin) -- CTNNB1（6o9b）
Vina score	Center			Size
	x	y	z	x	y	z
-8.3	17	58	30	29	33	31
-7.9	-7	59	26	21	21	21
-7	-1	56	14	21	21	21
-6.5	17	69	14	21	21	21
-6.5	30	71	18	21	21	21
MOL000422 (kaempferol) -- CTNNB1（6o9b）
Vina score	Center			Size
	x	y	z	x	y	z
-8.3	17	58	30	29	33	31
-7.4	-7	59	26	21	21	21
-6.8	-1	56	14	21	21	21
-6.6	30	71	18	21	21	21
-6.3	17	69	14	21	21	21
MOL001792 (DFV) -- CTNNB1(6o9b)
Vina score	Center			Size
	x	y	z	x	y	z
-8	17	58	30	29	33	31
-7.4	-7	59	26	21	21	21
-6.4	-1	56	14	21	21	21
-6.4	17	69	14	21	21	21
-6	30	71	18	21	21	21
MOL004328 (naringenin) -- CTNNB1(6o9b)
Vina score	Center			Size
	x	y	z	x	y	z
-8	17	58	30	29	33	31
-7.3	-7	59	26	21	21	21
-6.4	-1	56	14	21	21	21
-6.4	30	71	18	21	21	21
-6.1	17	69	14	21	21	21
MOL009015 ((-)-Tabernemontanine) -- CTNNB1(6o9b)
Vina score	Center			Size
	x	y	z	x	y	z
-8.3	17	58	30	29	33	31
-7.9	-7	59	26	21	21	21
-6.8	-1	56	14	21	21	21
-6	17	69	14	21	21	21
-6	30	71	18	21	21	21
MOL009029 (dehydrodiconiferyl alcohol 4, gamma'-di-O-Beta-D-glucopyanoside_qt)- -- CTNNB1(6o9b)
Vina score	Center			Size
	x	y	z	x	y	z
-8.1	17	58	30	29	33	31
-7.1	-7	59	26	23	23	23
-6.5	17	69	14	23	23	23
-6.5	30	71	18	23	23	23
-6.4	-1	56	14	23	23	23
MOL009031 ((9R) Cinchonan-9-al, 6'-methoxy-, (9R)-) -- CCNB1(6o9b)
Vina score	Center			Size
	x	y	z	x	y	z
-8.5	17	58	30	29	33	31
-7	-7	59	26	21	21	21
-6.3	17	69	14	21	21	21
-6	30	71	18	21	21	21
-5.6	-1	56	14	21	21	21
MOL011604 (syringetin) -- CTNNB1（6o9b）
Vina score	Center			Size
	x	y	z	x	y	z
-8	17	58	30	29	33	31
-7.9	-7	59	26	22	22	22
-6.5	17	69	14	22	22	22
-6.4	30	71	18	22	22	22
-6.2	-1	56	14	22	22	22

## Sheet: 1L1B
MOL000098 (quercetin) -- 1L1B（5r8i）
Vina score	Center			Size
	x	y	z	x	y	z
-6.8	40	9	56	21	21	21
-6.7	38	4	76	21	21	21
-6.3	25	20	64	21	21	21
-5.9	38	17	83	21	21	21
-5.9	49	6	67	21	21	21
MOL000422 (kaempferol) -- 1L1B（5r8i）
Vina score	Center			Size
	x	y	z	x	y	z
-6.6	40	9	56	21	21	21
-6.4	25	20	64	21	21	21
-6.3	38	4	76	21	21	21
-5.8	49	6	67	21	21	21
-5.6	38	17	83	21	21	21
MOL001792 (DFV) -- 1L1B（5r8i）
Vina score	Center			Size
	x	y	z	x	y	z
-6.9	40	9	56	21	21	21
-6.4	38	4	76	21	21	21
-6.2	49	6	67	21	21	21
-5.8	25	20	64	21	21	21
-5.4	38	17	83	21	21	21
MOL004328 (naringenin) -- 1L1B（5r8i）
Vina score	Center			Size
	x	y	z	x	y	z
-7.3	40	9	56	21	21	21
-6.3	38	4	76	21	21	21
-6.3	49	6	67	21	21	21
-5.9	25	20	64	21	21	21
-5.6	38	17	83	21	21	21
MOL009015 ((-)-Tabernemontanine) -- 1L1B（5r8i）
Vina score	Center			Size
	x	y	z	x	y	z
-7.4	38	4	76	21	21	21
-6.3	49	6	67	21	21	21
-6.2	40	9	56	21	21	21
-5.7	38	17	83	21	21	21
-5.6	25	20	64	21	21	21
MOL009029 (dehydrodiconiferyl alcohol 4, gamma'-di-O-Beta-D-glucopyanoside_qt)- -- 1L1B（5r8i）
Vina score	Center			Size
	x	y	z	x	y	z
-6.4	40	9	56	23	23	23
-6.4	25	20	64	23	23	23
-6.3	38	4	76	23	23	23
-5.6	49	6	67	23	23	23
-5.5	38	17	83	23	23	23
MOL009031 ((9R) Cinchonan-9-al, 6'-methoxy-, (9R)-) -- 1L1B（5r8i）
Vina score	Center			Size
	x	y	z	x	y	z
-6.6	38	4	76	21	21	21
-6.2	40	9	56	21	21	21
-6.2	49	6	67	21	21	21
-5.3	38	17	83	21	21	21
-5.3	25	20	64	21	21	21
MOL011604 (syringetin) -- 1L1B（5r8i）
Vina score	Center			Size
	x	y	z	x	y	z
-6.6	40	9	56	22	22	22
-6.4	38	4	76	22	22	22
-6.2	49	6	67	22	22	22
-5.9	25	20	64	22	22	22
-5.7	38	17	83	22	22	22

## Sheet: JUN
MOL000098 (quercetin) -- JUN（5fv8）
Vina score	Center			Size
	x	y	z	x	y	z
-6.4	28	2	9	21	21	21
-6.3	41	7	22	21	21	21
-5.9	21	8	-5	21	21	21
-5.9	26	12	3	21	21	21
-5.9	28	15	21	21	21	21
MOL000422 (kaempferol) -- JUN（5fv8）
Vina score	Center			Size
	x	y	z	x	y	z
-6.2	28	2	9	21	21	21
-6.2	41	7	22	21	21	21
-5.9	26	12	3	21	21	21
-5.7	21	8	-5	21	21	21
-5.6	28	15	21	21	21	21
MOL001792 (DFV) -- JUN（5fv8）
Vina score	Center			Size
	x	y	z	x	y	z
-6.2	41	7	22	21	21	21
-6	21	8	-5	21	21	21
-6	26	12	3	21	21	21
-6	28	2	9	21	21	21
-5.9	28	15	21	21	21	21
MOL004328 (naringenin) -- JUN（5fv8）
Vina score	Center			Size
	x	y	z	x	y	z
-6.1	41	7	22	21	21	21
-6.1	28	2	9	21	21	21
-6	26	12	3	21	21	21
-5.9	21	8	-5	21	21	21
-5.5	28	15	21	21	21	21
MOL009015 ((-)-Tabernemontanine) -- JUN（5fv8）
Vina score	Center			Size
	x	y	z	x	y	z
-6.1	28	2	9	21	21	21
-6.1	21	8	-5	21	21	21
-5.9	26	12	3	21	21	21
-5.9	41	7	22	21	21	21
-5.5	28	15	21	21	21	21
MOL009029 (dehydrodiconiferyl alcohol 4, gamma'-di-O-Beta-D-glucopyanoside_qt)- -- JUN（5fv8）
Vina score	Center			Size
	x	y	z	x	y	z
-6.4	26	12	3	23	23	23
-6.1	41	7	22	23	23	23
-6	28	2	9	23	23	23
-5.6	28	15	21	23	23	23
-5.2	21	8	-5	23	23	23
MOL009031 ((9R) Cinchonan-9-al, 6'-methoxy-, (9R)-) -- JUN（5fv8）
Vina score	Center			Size
	x	y	z	x	y	z
-6.3	28	2	9	21	21	21
-6	26	12	3	21	21	21
-5.7	21	8	-5	21	21	21
-5.7	41	7	22	21	21	21
-5.4	28	15	21	21	21	21
MOL011604 (syringetin) -- JUN（5fv8）
Vina score	Center			Size
	x	y	z	x	y	z
-6	28	2	9	22	22	22
-5.9	26	12	3	22	22	22
-5.8	21	8	-5	22	22	22
-5.8	41	7	22	22	22	22
-5.6	28	15	21	22	22	22

## Sheet: CASP3
MOL000098 (quercetin) -- CASP3(3pcx)
Vina score	Center			Size
	x	y	z	x	y	z
-6.9	22	37	50	21	21	21
-6.3	23	34	63	21	21	21
-6.2	20	29	43	21	21	21
-5.9	13	13	51	21	21	21
-5.5	27	10	50	21	21	21
MOL000422 (kaempferol) -- CASP3(3pcx)
Vina score	Center			Size
	x	y	z	x	y	z
-7	22	37	50	21	21	21
-6.1	23	34	63	21	21	21
-6	20	29	43	21	21	21
-5.6	13	13	51	21	21	21
-5.5	27	10	50	21	21	21
MOL001792 (DFV) -- CASP3(3pcx)
Vina score	Center			Size
	x	y	z	x	y	z
-6.9	22	37	50	21	21	21
-6.4	23	34	63	21	21	21
-6.4	20	29	43	21	21	21
-5.9	13	13	51	21	21	21
-5.8	27	10	50	21	21	21
MOL004328 (naringenin) -- CASP3(3pcx)
Vina score	Center			Size
	x	y	z	x	y	z
-7.2	22	37	50	21	21	21
-6.6	20	29	43	21	21	21
-6.4	23	34	63	21	21	21
-5.9	13	13	51	21	21	21
-5.7	27	10	50	21	21	21
MOL009015 ((-)-Tabernemontanine) -- CASP3(3pcx)
Vina score	Center			Size
	x	y	z	x	y	z
-7.1	22	37	50	21	21	21
-6.6	23	34	63	21	21	21
-5.6	13	13	51	21	21	21
-5.6	27	10	50	21	21	21
-5.6	20	29	43	21	21	21
MOL009029 (dehydrodiconiferyl alcohol 4, gamma'-di-O-Beta-D-glucopyanoside_qt)- -- CASP3(3pcx)
Vina score	Center			Size
	x	y	z	x	y	z
-6.3	23	34	63	23	23	23
-6.1	20	29	43	23	23	23
-6.1	22	37	50	23	23	23
-5.6	13	13	51	23	23	23
-5.4	27	10	50	23	23	23
MOL009031 ((9R) Cinchonan-9-al, 6'-methoxy-, (9R)-) -- CASP3(3pcx)
Vina	Center			Size
score	x	y	z	x	y	z
-6.3	23	34	63	21	21	21
-6.3	22	37	50	21	21	21
-5.9	20	29	43	21	21	21
-5.5	27	10	50	21	21	21
-5.3	13	13	51	21	21	21
MOL011604 (syringetin) -- CASP3(3pcx)
Vina score	Center			Size
	x	y	z	x	y	z
-6.4	22	37	50	22	22	22
-6.4	20	29	43	22	22	22
-6.1	23	34	63	22	22	22
-5.6	13	13	51	22	22	22
-5.5	27	10	50	22	22	22

## Sheet: SRC
MOL000098 (quercetin) -- SRC（2src）
Vina score	Center			Size
	x	y	z	x	y	z
-9.3	18	27	58	21	21	21
-8.4	19	42	56	21	21	21
-8.3	11	19	59	21	21	21
-8.2	34	45	63	21	21	21
-7.6	27	45	80	21	28	21
MOL000422 (kaempferol) -- SRC（2src）
Vina score	Center			Size
	x	y	z	x	y	z
-9	18	27	58	21	21	21
-8.1	27	45	80	21	28	21
-8	34	45	63	21	21	21
-8	19	42	56	21	21	21
-8	11	19	59	21	21	21
MOL001792 (DFV)-- SRC（2src）
Vina score	Center			Size
	x	y	z	x	y	z
-8.5	18	27	58	21	21	21
-8.1	11	19	59	21	21	21
-7.9	34	45	63	21	21	21
-7.8	27	45	80	21	28	21
-7.6	19	42	56	21	21	21
MOL004328 (naringenin) -- SRC（2src）
Vina score	Center			Size
	x	y	z	x	y	z
-8.6	18	27	58	21	21	21
-8.3	27	45	80	21	28	21
-8	34	45	63	21	21	21
-7.8	11	19	59	21	21	21
-7.6	19	42	56	21	21	21
MOL009015 ((-)-Tabernemontanine) -- SRC（2src）
Vina score	Center			Size
	x	y	z	x	y	z
-8	34	45	63	21	21	21
-7.9	11	19	59	21	21	21
-7.6	18	27	58	21	21	21
-7	27	45	80	21	28	21
-6.6	19	42	56	21	21	21
MOL009029 (dehydrodiconiferyl alcohol 4, gamma'-di-O-Beta-D-glucopyanoside_qt)- -- SRC（2src）
Vina score	Center			Size
	x	y	z	x	y	z
-8.3	18	27	58	23	23	23
-8.2	34	45	63	23	23	23
-7.9	11	19	59	23	23	23
-7.1	27	45	80	23	23	23
-6.9	19	42	56	23	23	23
MOL009031 ((9R) Cinchonan-9-al, 6'-methoxy-, (9R)-) -- SRC（2src）
Vina score	Center			Size
	x	y	z	x	y	z
-7.8	18	27	58	21	21	21
-7.7	11	19	59	21	21	21
-7.6	34	45	63	21	21	21
-6.8	19	42	56	21	21	21
-6.3	27	45	80	21	28	21
MOL011604 (syringetin) -- SRC（2src）
Vina score	Center			Size
	x	y	z	x	y	z
-8.4	34	45	63	22	22	22
-8.2	18	27	58	22	22	22
-7.9	11	19	59	22	22	22
-7.6	19	42	56	22	22	22
-7.1	27	45	80	22	28	22
