# Supplementary material for: Feasibility study on the use of “Qi-tonifying medicine compound” as an anti-fatigue functional food ingredient based on network pharmacology and molecular docking
Source: Front Nutr. 2023 May 5;10:1131972. doi: 10.3389/fnut.2023.1131972 (PMC10196032; doi:10.3389/fnut.2023.1131972)
Supplement: Supplementary file 3 [file Table_3.XLSX]

## Sheet: Sheet1
	Compounds (Ligand)	Targets (PDB ID)	Amino acid residues
	MOL000098 (quercetin)	1L1B (5r8i)	PRO87, TYR90, LEU67, VAL85, LEU62, GLY61, SER43, LYS63, SER5, ASN66, LYS65, TYR68, GLU64, ASN7, PRO91
		AKT1 (4gv1)	GLU278, GLY159, LYS158, LYS179, ASP292, THR291, MET227, THR211, GLU228, PHE438, TYR229, LEU156, GLY157, GLU234,VAL164, ALA156, MET281, ALA230
		EGFR (3poz)	GLY719, PHE997, GLY796, LEU1001, LEU792, THR790, ASP855, LEU788,LEU718, MET793, GLN791, THR854, LEU844, ALA743, VAL726, LYS745
		IL6 (4ni9)	GLN28, PHE125, LEU19, PRO18, ARG24, DG5, DA4, DG11, ARG16
		VEGFA (5o4e)	HIS27, GLU103, ASP401, GLN347, THR411, GLN362, TYR361, CYS26, CYS102, ARG344, LYS370, CYS104, ARG359, TYR25, PHE360
	MOL000422 (kaempferol)	1L1B (5r8i)	PRO87, ASN66, TYR90, LEU67, VAL85, LEU62, GLY61, SER43, LYS63, SER5, LYS65, TYR68, GLU64, ASN7, PRO91
		AKT1 (4gv1)	LYS163, GLY162, LYS158, THR291, ASN279, PHE438, ALA230, TYR229, GLY159, GLU278, GLY157, LEU156, ALA177, ASP292, MET281, GLU234, VAL164,
		EGFR (3poz)	GLY719, PHE997, LEU1001, GLY796, PRO794, LEU792, GLN791, THR790, THR854, ASP855, LEU858, LEU788, ALA734,LEU844, VAL726, LYS745, LEU718, MET793
		IL6 (4ni9)	GLN17, LEU19, PRO18, DA4, PHE125, DG11, GLN28, DG5, LYS27, ARG16, ARG24
		VEGFA (5o4e)	TYR443, GLU442, GLN444, LEU441, TRP417, LEU358, TYR414, VAL363, PRO352, PRO353
